# Supplementary material for: Driving a protective allele of the mosquito FREP1 gene to combat malaria
Source: Nature. 2025 Jul 23;645(8081):746–54. doi: 10.1038/s41586-025-09283-6 (PMC12443604; doi:10.1038/s41586-025-09283-6)
Supplement: Supplementary file 3 — Source Data Fig. 2, 3, 4 and Source Data Extended Data Fig. 3, 4, 5, 6, 9 [file 41586_2025_9283_MOESM3_ESM.xlsx]

## Sheet: Figure 2a
	Figure 2a. Body size (mm)
	Females				Males
	vasa-Cas9	FREP1GFP-L	FREP1GFP-Q	FREP1RFP-Q	vasa-Cas9	FREP1GFP-L	FREP1GFP-Q	FREP1RFP-Q
	3.2	3.8	3.3	3	3.1	2.8	2.8	2.6
	3.3	3.3	3.6	2.9	3	3	2.9	3
	3.6	3.2	3.3	3.3	3.1	2.9	2.9	3.2
	3.3	3.8	3.3	3.2	3.1	3.3	3	3.6
	3.3	4.1	3.2	3.5	3	3.2	2.7	3
	3.6	3.2	3.6	3.6	2.9	3.1	3	2.9
	3.2	3.5	3.2	3.5	2.9	3	2.9	3.2
	3.3	3	3.1	2.8	3	2.8	3	3.1
	3.5	3	3.3	3.5	3.1	3	2.8	3
	3.3	3.5	3.1	3.8	2.9	3	3.1	3
	3.3	3.1	3.2	4	3.1	3	2.8	3
	3.6	3.2	3	3.3	3	3.1	2.9	3.5
	3.1	2.9	3.6	3.6	2.8	3.2	3.1	3.2
	3.3	3.2	3.6	3.9	3	3.3	3.1	2.8
	3.3	3	3.2	3.1	3	2.9	3	3.2
	3.1	3.3	3.2	3.5	2.9	3.3	3	3
	3.2	3.2	3.3	3.3	3.1	3.1	2.8	3.2
	3.3	3.7	3.1	3.2	3	2.9	2.9	3.8
	3	3.1	3	3.8	3.1	3.2	2.7	3.5
	3.6	3.3	3.3	3.2	3	3	3	3.3
	3.4	3.1	3.2	3	3.1	3	3.2	3.2
	3.4	3	3.1	3.1	3.2	2.8	2.9	3.2
	3.1	3.5	3.3	3.2	2.9	2.8	3.1	3.3
	3.2	2.8	3.5	3.5	3	3.3	3.1	2.8
	3.5	3.3	3.4	3.3	2.8	3	2.7	3.6
	3.1	3.2	3.2	3	2.9	3.2	3	3.8
	3.3	3.3	3.1	3.1	2.6	2.9	2.9	3
	3.3	3.4	3.3	3.5	2.8	3	3.1	3.5
	3	3.1	3.5	3.6	2.9	3.2	2.8	3.2
	3.7	3.8	3.3	3.8	2.8	3.2	3.1	3.3
	3.3	3.3	3.5	3.7	3.1	3.5	2.7	3
	3.6	3.3	3.6	3.5	2.9	3.5	2.9	3.5
	2.9	3.2	3.2	3	3	2.8	2.8	2.8
	3	3.1	3.1	3.5	3	3.2	2.9	2.8
	2.9	3.1	3.5	3.2	3.2	3.2	2.9	3.2
	3	3	3	3.2	2.9	3.5	3.1	3.5
	3.1	3	3.5	3.3	2.8	3.3	3.1	3.2
	3.2	3.2	3.6	2.8	3.1	3	3	3
	3.6	3.3	3.1	3.2	3	3.1	2.9	3.2
	3.2	3.2	3.3	3.5	3.1	2.8	2.8	3.3
	3.1	3.5	3.1	3.2	2.9	3	3.1	3.2
	3	3	3.1	3.3	3.2	3	2.7	3
	3	3.3	3.1	3.2	3.2	2.9	2.7	3.5
	3.1	3.5	3.3	3.1	3.1	3.2	2.8	2.8
	3.3	3.1	3.5	3	2.7	3.1	3.1	3.1
	3	3.8	3.5	3.1	2.8	2.8	2.8	3.1
	2.9	3.3	3.2	3.9	2.9	2.9	3	2.8
	3.3	3.3	3	3.6	3	3	2.9	3.2
	3.4	3.3	3.2	3.5	3.1	2.9	3.1	3.3
	3.1	4	3.3	3.8	2.9	3	2.7	3
	One-way ANOVA: Multiple Comparisons test by compare the mean of each column with the mean of the control vasa-Cas9 column
	Female
	vasa-Cas9:FREP1GFP-L			vasa-Cas9:FREP1GFP-Q			vasa-Cas9:FREP1RFP-Q
	p-value			p-value			p-value
	0.6781			0.8346			0.0882
	ns			ns			ns
	Male
	vasa-Cas9:FREP1GFP-L			vasa-Cas9:FREP1GFP-Q			vasa-Cas9:FREP1RFP-Q
	p-value			p-value			p-value
	0.0738			0.3523			<0.0001
	ns			ns			****

## Sheet: Figure 2b
	Figure 2b. Number of laid eggs.
	Females				Males
	vasa-Cas9	FREP1GFP-L	FREP1GFP-Q	FREP1RFP-Q	vasa-Cas9	FREP1GFP-L	FREP1GFP-Q	FREP1RFP-Q
	78	139	91	59	125	64	55	66
	78	118	37	53	117	29	103	77
	61	83	112	91	118	29	122	69
	85	76	120	54	115	70	114	78
	94	85	97	120	113	69	26	48
	65	98	33	78	95	26	70	58
	45	109	122	129	60	54	66	57
	90	101	100	64	90	73	71	50
	82	47	107	117	34	65	53	92
	92	62	73	79	86	56	76	69
	55	65	22	118	72	54	101	60
	100	73	116	109	83	7	43	59
	82	102	19	106	53	60	117	72
	69	104	86	99	70	56	73	92
	91	101	100	58	28	78	128	84
	71	96	51	90	67	67	77	76
	92	91	40	169	55	37	68	55
	80	94	111	93	42	89	88	79
	85	61	106	131	59	85	73	78
	97	64	117	88	82	120	85	31
	69	99	107	69	62	74	132	29
	105	120	39	95	75	113	117	78
	57	88	20	91	29	40	136	41
	85	78	107	64	64	165	85	26
	86	76	100	89	44	115	37	69
	114	91	86	89	37	101	46	68
	118	59	46	46	35	91	77	52
	103	77	110	103	52	11	74	66
	112	77	46	73	19	128	112	47
	111	39	111	75	66	147	102	47
	One-way ANOVA: Multiple Comparisons test by compare the mean of each column with the mean of the control vasa-Cas9 column
	Female Reproductivity
	vasa-Cas9:FREP1GFP-L			vasa-Cas9:FREP1GFP-Q			vasa-Cas9:FREP1RFP-Q
	p-value			p-value			p-value
	0.8945			0.5819			0.4203
	ns			ns			ns
	Male Contribution
	vasa-Cas9:FREP1GFP-L			vasa-Cas9:FREP1GFP-Q			vasa-Cas9:FREP1RFP-Q
	p-value			p-value			p-value
	0.6356			0.04			0.358
	ns			*			ns

## Sheet: Figure 2c
	Figure 2c. Hatchability
	Number of eggs hatched									Hatching Rate (%)									Hatching Rate
	Females				Males					Females				Males					Females				Males
	vasa-Cas9	FREP1GFP-L	FREP1GFP-Q	FREP1RFP-Q	vasa-Cas9	FREP1GFP-L	FREP1GFP-Q	FREP1RFP-Q		vasa-Cas9	FREP1GFP-L	FREP1GFP-Q	FREP1RFP-Q	vasa-Cas9	FREP1GFP-L	FREP1GFP-Q	FREP1RFP-Q		vasa-Cas9	FREP1GFP-L	FREP1GFP-Q	FREP1RFP-Q	vasa-Cas9	FREP1GFP-L	FREP1GFP-Q	FREP1RFP-Q
	57	82	70	48	118	51	51	21		73.0769	58.9928	76.9231	81.3559	94.4	79.6875	92.7273	31.8182		0.730769	0.589928	0.769231	0.813559	0.944	0.796875	0.927273	0.318182
	56	87	35	24	106	28	88	62		71.7949	73.7288	94.5946	45.283	90.5983	96.5517	85.4369	80.5195		0.717949	0.737288	0.945946	0.45283	0.905983	0.965517	0.854369	0.805195
	37	77	92	51	91	25	93	67		60.6557	92.7711	82.1429	56.044	77.1186	86.2069	76.2295	97.1014		0.606557	0.927711	0.821429	0.56044	0.771186	0.862069	0.762295	0.971014
	72	63	110	43	104	67	102	70		84.7059	82.8947	91.6667	79.6296	90.4348	95.7143	89.4737	89.7436		0.847059	0.828947	0.916667	0.796296	0.904348	0.957143	0.894737	0.897436
	57	59	24	68	102	57	11	45		60.6383	69.4118	24.7423	56.6667	90.2655	82.6087	42.3077	93.75		0.606383	0.694118	0.247423	0.566667	0.902655	0.826087	0.423077	0.9375
	48	79	6	43	77	3	10	18		73.8462	80.6122	18.1818	55.1282	81.0526	11.5385	14.2857	31.0345		0.738462	0.806122	0.181818	0.551282	0.810526	0.115385	0.142857	0.310345
	32	79	99	124	44	38	48	52		71.1111	72.4771	81.1475	96.124	73.3333	70.3704	72.7273	91.2281		0.711111	0.724771	0.811475	0.96124	0.733333	0.703704	0.727273	0.912281
	71	73	64	24	55	17	40	39		78.8889	72.2772	64	37.5	61.1111	23.2877	56.338	78		0.788889	0.722772	0.64	0.375	0.611111	0.232877	0.56338	0.78
	59	24	86	116	27	55	9	64		71.9512	51.0638	80.3738	99.1453	79.4118	84.6154	16.9811	69.5652		0.719512	0.510638	0.803738	0.991453	0.794118	0.846154	0.169811	0.695652
	73	37	70	38	41	52	63	33		79.3478	59.6774	95.8904	48.1013	47.6744	92.8571	82.8947	47.8261		0.793478	0.596774	0.958904	0.481013	0.476744	0.928571	0.828947	0.478261
	40	44	21	115	72	44	74	44		72.7273	67.6923	95.4545	97.4576	100	81.4815	73.2673	73.3333		0.727273	0.676923	0.954545	0.974576	1	0.814815	0.732673	0.733333
	77	51	101	64	79	4	33	45		77	69.863	87.069	58.7156	95.1807	57.1429	76.7442	76.2712		0.77	0.69863	0.87069	0.587156	0.951807	0.571429	0.767442	0.762712
	58	7	16	103	27	42	105	63		70.7317	6.86275	84.2105	97.1698	50.9434	70	89.7436	87.5		0.707317	0.0686275	0.842105	0.971698	0.509434	0.7	0.897436	0.875
	62	79	55	66	53	45	50	39		89.8551	75.9615	63.9535	66.6667	75.7143	80.3571	68.4932	42.3913		0.898551	0.759615	0.639535	0.666667	0.757143	0.803571	0.684932	0.423913
	73	84	83	38	21	71	114	60		80.2198	83.1683	83	65.5172	75	91.0256	89.0625	71.4286		0.802198	0.831683	0.83	0.655172	0.75	0.910256	0.890625	0.714286
	55	70	40	85	58	59	72	59		77.4648	72.9167	78.4314	94.4444	86.5672	88.0597	93.5065	77.6316		0.774648	0.729167	0.784314	0.944444	0.865672	0.880597	0.935065	0.776316
	63	58	0	91	47	3	55	34		68.4783	63.7363	0	53.8462	85.4545	8.10811	80.8824	61.8182		0.684783	0.637363	0	0.538462	0.854545	0.0810811	0.808824	0.618182
	64	87	89	46	24	0	70	49		80	92.5532	80.1802	49.4624	57.1429	0	79.5455	62.0253		0.8	0.925532	0.801802	0.494624	0.571429	0	0.795455	0.620253
	62	40	91	119	25	56	53	52		72.9412	65.5738	85.8491	90.8397	42.3729	65.8824	72.6027	66.6667		0.729412	0.655738	0.858491	0.908397	0.423729	0.658824	0.726027	0.666667
	62	1	98	78	46	110	52	26		63.9175	1.5625	83.7607	88.6364	56.0976	91.6667	61.1765	83.871		0.639175	0.015625	0.837607	0.886364	0.560976	0.916667	0.611765	0.83871
	55	79	101	19	42	73	120	0		79.7101	79.798	94.3925	27.5362	67.7419	98.6486	90.9091	0		0.797101	0.79798	0.943925	0.275362	0.677419	0.986486	0.909091	0
	81	84	23	68	58	76	111	47		77.1429	70	58.9744	71.5789	77.3333	67.2566	94.8718	60.2564		0.771429	0.7	0.589744	0.715789	0.773333	0.672566	0.948718	0.602564
	41	64	12	71	22	38	73	19		71.9298	72.7273	60	78.022	75.8621	95	53.6765	46.3415		0.719298	0.727273	0.6	0.78022	0.758621	0.95	0.536765	0.463415
	61	59	79	48	62	122	59	15		71.7647	75.641	73.8318	75	96.875	73.9394	69.4118	57.6923		0.717647	0.75641	0.738318	0.75	0.96875	0.739394	0.694118	0.576923
	75	65	47	67	38	83	33	8		87.2093	85.5263	47	75.2809	86.3636	72.1739	89.1892	11.5942		0.872093	0.855263	0.47	0.752809	0.863636	0.721739	0.891892	0.115942
	83	74	46	77	20	94	35	28		72.807	81.3187	53.4884	86.5169	54.0541	93.0693	76.087	41.1765		0.72807	0.813187	0.534884	0.865169	0.540541	0.930693	0.76087	0.411765
	74	44	23	34	31	69	74	0		62.7119	74.5763	50	73.913	88.5714	75.8242	96.1039	0		0.627119	0.745763	0.5	0.73913	0.885714	0.758242	0.961039	0
	80	53	93	87	26	0	47	42		77.6699	68.8312	84.5455	84.466	50	0	63.5135	63.6364		0.776699	0.688312	0.845455	0.84466	0.5	0	0.635135	0.636364
	83	64	33	64	12	104	102	14		74.1071	83.1169	71.7391	87.6712	63.1579	81.25	91.0714	29.7872		0.741071	0.831169	0.717391	0.876712	0.631579	0.8125	0.910714	0.297872
	85	34	79	70	35	111	100	28		76.5766	87.1795	71.1712	93.3333	53.0303	75.5102	98.0392	59.5745		0.765766	0.871795	0.711712	0.933333	0.530303	0.755102	0.980392	0.595745
	One-way ANOVA: Multiple Comparisons test by compare the mean of each column with the mean of the control vasa-Cas9 column
	Female
	vasa-Cas9:FREP1GFP-L			vasa-Cas9:FREP1GFP-Q			vasa-Cas9:FREP1RFP-Q
	p-value			p-value			p-value
	0.2402			0.3984			0.6034
	ns			ns			ns
	Male
	vasa-Cas9:FREP1GFP-L			vasa-Cas9:FREP1GFP-Q			vasa-Cas9:FREP1RFP-Q
	p-value			p-value			p-value
	0.4805			0.9224			0.0136
	ns			ns			*

## Sheet: Figure 2d
			Figure 2d. Survivablity of virgin females
			Female Virgin (Number of survived adults)
			FREP1GFP-L			FREP1RFP-Q			FREP1GFP-Q
			30	30	30	30	30	30	30	30	30
			30	30	30	30	30	30	29	29	30
			30	30	30	30	30	30	29	29	30
			23	30	30	30	30	30	29	29	30
			23	30	30	30	26	30	29	29	30
			23	30	28	30	26	30	28	29	30
			23	30	28	29	26	30	28	28	30
			23	30	28	29	25	30	28	26	30
			23	30	28	27	25	28	18	26	29
			23	30	27	25	23	28	18	26	29
			23	30	27	24	23	27	16	26	29
			22	29	27	24	23	27	16	26	29
			22	26	25	24	21	26	16	26	28
			22	23	25	24	20	26	16	26	28
			21	22	25	23	20	26	16	26	28
			21	22	23	23	20	26	15	26	28
			21	22	22	23	20	26	15	25	27
			21	20	21	23	20	26	15	24	24
			21	20	19	21	20	26	14	24	23
			21	20	19	21	18	24	14	24	21
			21	20	16	19	18	21	14	24	20
			19	20	15	19	17	19	14	24	19
			19	19	12	19	17	19	14	23	19
			19	19	2	19	17	16	14	21	18
			19	19	1	19	17	16	11	21	18
			19	19	0	19	16	15	11	19	18
			19	18	0	19	14	14	10	17	18
			18	16	0	18	12	13	10	13	16
			18	11	0	18	12	12	8	8	7
			18	9	0	14	11	10	7	4	7
			18	4	0	13	9	9	4	2	7
			18	0	0	12	8	9	4	2	7
			17	0	0	12	6	6	2	1	7
			16	0	0	10	3	5	1	1	3
			16	0	0	5	3	3	1	1	3
			16	0	0	3	1	0	1	1	2
			16	0	0	3	1	0	1	0	1
			14	0	0	0	1	0	1	0	1
			13	0	0	0	0	0	0	0	1
			11	0	0	0	0	0	0	0	1
			6	0	0	0	0	0	0	0	1
			3	0	0	0	0	0	0	0	0
			0	0	0	0	0	0	0	0	0
			0	0	0	0	0	0	0	0	0
			Kaplan-Meier survival analysis with Gehan-Breslow-Wilcoxon test
			FREP1GFP-L:FREP1RFP-Q			FREP1GFP-L:FREP1GFP-Q
			p-value	Chi square		p-value	Chi square
			0.916	0.01112		0.4643	0.5356
			ns			ns

## Sheet: Figure 2e
			Figure 2e. Survivablity of males
			Male (Number of survived adults)
			FREP1GFP-L			FREP1RFP-Q			FREP1GFP-Q
			30	30	30	30	30	30	30	30	30
			30	30	30	30	30	30	29	30	28
			30	30	30	30	30	30	29	30	27
			23	30	30	30	30	30	29	30	27
			23	30	30	30	30	30	29	30	27
			23	30	30	29	30	30	27	30	25
			23	30	30	29	30	28	26	29	25
			23	30	30	28	28	28	25	29	25
			23	30	30	28	28	26	23	29	25
			23	30	28	27	28	26	22	29	25
			23	29	28	27	23	26	22	29	25
			22	28	28	27	22	26	20	29	25
			22	28	27	27	22	26	20	29	25
			22	28	27	27	21	26	20	27	23
			21	28	26	27	21	25	20	25	23
			21	28	24	26	21	25	20	21	23
			21	26	24	26	21	24	19	18	23
			21	26	24	26	20	24	17	13	22
			21	26	24	26	20	23	16	9	21
			21	26	24	25	20	23	14	4	21
			21	25	23	25	18	23	13	2	21
			19	23	22	25	15	21	6	1	20
			19	21	22	25	12	21	5	0	19
			19	20	19	23	0	15	4	0	19
			19	20	18	22	0	13	3	0	17
			19	17	17	20	0	12	0	0	16
			19	16	16	18	0	11	0	0	16
			18	16	15	13	0	10	0	0	5
			18	14	6	10	0	6	0	0	3
			18	9	3	3	0	3	0	0	2
			18	9	2	0	0	0	0	0	0
			18	7	2	0	0	0	0	0	0
			17	6	2	0	0	0	0	0	0
			16	6	2	0	0	0	0	0	0
			16	6	1	0	0	0	0	0	0
			16	6	0	0	0	0	0	0	0
			16	6	0	0	0	0	0	0	0
			14	0	0	0	0	0	0	0	0
			13	0	0	0	0	0	0	0	0
			11	0	0	0	0	0	0	0	0
			6	0	0	0	0	0	0	0	0
			3	0	0	0	0	0	0	0	0
			0	0	0	0	0	0	0	0	0
			0	0	0	0	0	0	0	0	0
			Kaplan-Meier survival analysis with Gehan-Breslow-Wilcoxon test
			FREP1GFP-L:FREP1RFP-Q			FREP1GFP-L:FREP1GFP-Q
			p-value	Chi square		p-value	Chi square
			0.0006	11.63		<0.0001	36.19
			***			****

## Sheet: Figure 2f
			Figure 2f. Survivablity of mated females
			Female Mated (Number of survived adults)
			FREP1GFP-L			FREP1RFP-Q			FREP1GFP-Q
			30	30	30	30	30	30	30	30	30
			30	30	30	30	30	30	30	30	30
			30	30	30	30	30	30	30	30	30
			30	30	30	30	30	30	30	30	30
			30	30	30	30	30	30	30	30	30
			30	30	30	30	30	30	27	28	29
			30	25	28	30	30	30	26	27	29
			27	22	25	30	30	30	26	27	28
			25	22	24	30	30	28	26	26	28
			24	21	20	29	29	28	26	26	27
			23	21	20	29	29	28	25	26	26
			23	21	20	29	29	28	24	20	24
			22	21	18	29	25	28	24	20	24
			19	21	17	28	25	28	24	20	24
			18	21	16	26	25	28	23	18	24
			18	21	15	25	23	28	22	15	21
			16	21	15	23	22	28	22	15	21
			15	20	14	20	20	28	21	7	18
			14	20	10	19	19	28	21	6	17
			13	19	8	16	17	28	21	5	16
			12	17	5	14	17	28	18	5	10
			9	17	4	13	13	28	15	4	10
			8	17	4	12	12	27	15	1	5
			6	13	3	12	12	26	7	0	3
			6	10	2	9	10	24	6	0	3
			2	8	2	8	8	15	5	0	2
			2	5	2	6	8	13	5	0	1
			2	5	1	6	8	13	4	0	1
			1	3	1	5	8	13	1	0	1
			1	0	1	4	8	12	0	0	1
			1	0	0	4	8	10	0	0	0
			1	0	0	3	7	7	0	0	0
			1	0	0	3	6	4	0	0	0
			0	0	0	2	6	4	0	0	0
			0	0	0	1	6	3	0	0	0
			0	0	0	1	5	1	0	0	0
			0	0	0	0	5	0	0	0	0
			0	0	0	0	5	0	0	0	0
			0	0	0	0	3	0	0	0	0
			0	0	0	0	3	0	0	0	0
			0	0	0	0	2	0	0	0	0
			0	0	0	0	1	0	0	0	0
			0	0	0	0	1	0	0	0	0
			0	0	0	0	0	0	0	0	0
			0	0	0	0	0	0	0	0	0
			0	0	0	0	0	0	0	0	0
			0	0	0	0	0	0	0	0	0
			0	0	0	0	0	0	0	0	0
			Kaplan-Meier survival analysis with Gehan-Breslow-Wilcoxon test
			FREP1GFP-L:FREP1RFP-Q			FREP1GFP-L:FREP1GFP-Q
			p-value	Chi square		p-value	Chi square
			<0.0001	25.78		0.9023	0.01506
			****			ns

## Sheet: Figure 2g
	Figure 2g. Allele competence between FREP1RFP-Q and FREP1GFP-L
	Replicate	1			2			3				RFP/GFP Ratio
	Generation	RFP	GFP	Total	RFP	GFP	Total	RFP	GFP	Total		Cage 1	Cage 2	Cage 3
	F0	40	40	80	40	40	80	40	40	80		1	1	1
	F1	135	131	163	121	86	128	256	185	281		1.03053	1.40698	1.38378
	F2	960	784	1158	1724	1209	1876	908	903	1174		1.22449	1.42597	1.00554
	F3	1188	1276	1686	2033	1858	2253	925	874	1208		0.931034	1.09419	1.05835
	F4	856	965	1185	1675	1264	1871	803	725	987		0.887047	1.32516	1.10759
	F5	1122	955	1330	812	711	1005	745	890	1097		1.17487	1.14205	0.837079
	F6	849	694	1012	1656	1346	1856	1599	1547	2043		1.22334	1.23031	1.03361
	F7	1112	876	1303	978	785	1124	1014	1022	1420		1.26941	1.24586	0.992172
	F8	1151	1096	1425	1425	1254	1742	1036	1070	1364		1.05018	1.13636	0.968224
	F9	1117	1229	1578	1129	1051	1365	1080	1121	1428		0.908869	1.07422	0.963426
	F10	1084	1247	1519	1238	1260	1625	1062	1051	1379		0.869286	0.98254	1.01047

## Sheet: Figure 2h
	Figure 2h. Allele competence between FREP1RFP-Q and FREP1GFP-Q
	Replicate	1			2			3				RFP/GFP Ratio
	Generation	RFP	GFP	Total	RFP	GFP	Total	RFP	GFP	Total		Cage 1	Cage 2	Cage 3
	F0	40	40		40	40		40	40			1	1	1
	F1	516	676	676	330	349	457	595	530	710		0.763314	0.945559	1.12264
	F2	1536	1520	1852	867	1081	1260	1100	1294	1598		1.01053	0.802035	0.850077
	F3	1219	1004	1430	1234	1430	1474	498	499	604		1.21414	0.862937	0.997996
	F4	871	968	1241	940	948	1239	761	826	1057		0.899793	0.991561	0.921308
	F5	1153	1019	1484	1172	1300	1616	612	470	752		1.1315	0.901538	1.30213
	F6	628	853	1072	853	1074	1268	758	857	1069		0.736225	0.794227	0.884481
	F7	1145	1165	1508	1127	1317	1573	616	619	800		0.982833	0.855733	0.995153
	F8	1127	1139	1418	1094	1278	1599	1108	1185	1457		0.989464	0.856025	0.935021
	F9	1067	1198	1601	1189	1306	1663	1021	1083	1384		0.890651	0.910413	0.942752
	F10	1025	1335	1579	1190	1499	1791	1236	1064	1537		0.76779	0.793863	1.16165

## Sheet: Figure 2i
		Figure 2i. Allele frequency in cage trial seeded with FREP1GFP-L and FREP1GFP-Q
		Allele frequency
		Replicate	1		2		3			Relative Allele Ratio
			FREP1GFP-L	FREP1GFP-Q	FREP1GFP-L	FREP1GFP-Q	FREP1GFP-L	FREP1GFP-Q		Replicate	L/Q-1	L/Q-2	L/Q-3
		F1	75.16	24.84	45.45	54.55	64.2	35.8		F1	3.02576	0.833181	1.7933
		F2	50.4	49.6	53.31	46.69	49.23	50.77		F2	1.01613	1.14179	0.969667
		F3	48.76	51.24	37.5	62.5	54.49	45.51		F3	0.9516	0.6	1.19732
		F4	42.9	57.1	34.62	65.38	53.83	46.17		F4	0.751313	0.52952	1.16591
		F5	46.1	53.9	46.27	53.37	68.22	31.78		F5	0.855288	0.866966	2.14663
		F6	51.72	48.28	51.98	48.02	66.52	33.48		F6	1.07125	1.08247	1.98686
		F7	59.45	40.55	43.26	56.74	66.32	33.68		F7	1.46609	0.762425	1.96912
		F8	61.23	38.77	55.51	44.49	75.05	24.95		F8	1.57931	1.2477	3.00802
		F9	52.13	47.87	49.82	50.18	69.39	30.61		F9	1.08899	0.992826	2.26691
		F10	59.29	40.71	62.07	37.93	51.97	48.03		F10	1.4564	1.63644	1.08203

## Sheet: Figure 3b
		Figure 3b. Infection prevalence of oocysts per midguts (Pf. low)
		Midguts	Infected	Uninfected
		vasa-Cas9	81	19
		FREP1GFP-L	80	20
		FREP1GFP-Q	31	69
		Fisher's exact P
		FREP1GFP-L:FREP1GFP-Q
		p-value
		<0.0001
		****

[truncated: 33 more sheets: Figure 3c, Figure 3d, Figure 3e, Figure 3g, Figure 3h, Figure 3i, Figure 3j, Figure 4c, Figure 4d, Figure 4f, Figure 4g, Figure 4h, Figure 4i, Extended Data Fig3a, Extended Data Fig3b, Extended Data Fig3c, Extended Data Fig3d-f, Extended Data Fig4a, Extended Data Fig4b, Extended Data Fig4c …]
